# Supplementary material for: Crystal structure and Hirshfeld surface analysis of 5-methyl-1,2,4-triazolo[1,5-a]pyrimidine
Source: Acta Crystallogr E Crystallogr Commun. 2018 Nov 22;74(Pt 12):1833–7. doi: 10.1107/S2056989018016225 (PMC6281126; doi:10.1107/S2056989018016225)
Supplement: Supplementary file 1 [file e-74-01833-sup1.cif]

##############################################################################
#                                                                            #
# This CIF contains the data in a paper accepted for publication in          #
# Acta Crystallographica Section E. It conforms to the requirements of       #
# Notes for Authors for Acta Crystallographica Section E, and has been       #
# peer reviewed under the auspices of the IUCr Commission on Journals.       #
#                                                                            #
# Full details of the Crystallographic Information File format               #
# are given in the paper "The Crystallographic Information File (CIF):       #
# a New Standard Archive File for Crystallography" by S. R. Hall, F. H.      #
# Allen and I. D. Brown [Acta Cryst. (1991), A47, 655-685].                  #
#                                                                            #
# The current version of the core CIF dictionary is obtainable from          #
# ftp://ftp.iucr.org/pub/cif_core.dic.                                       #
#                                                                            #
# Software is freely available for graphical display of the structure(s)     #
# in this CIF. For information consult the CIF software page                 #
# http://www.iucr.org/resources/cif/software.                                #
#                                                                            #
# This file may be used for bona fide research purposes within the           #
# scientific community so long as proper attribution is given to the journal # 
# article from which it was obtained.                                        #
#                                                                            #
##############################################################################
data_I
_audit_creation_method     'SHELXL-2018/1'
_chemical_name_systematic
;
5-Methyl-1,2,4-triazolo[1,5-<i>a</i>]pyrimidine
;
_chemical_name_common     ?
_chemical_formula_moiety     'C6 H6 N4'
_chemical_formula_sum     'C6 H6 N4'
_chemical_formula_iupac     'C6 H6 N4'
_chemical_formula_weight     134.15
_chemical_melting_point     ?
_space_group_crystal_system     monoclinic
_space_group_name_H-M_alt     'P 21/c'
_space_group_name_Hall     '-P 2ybc'
loop_
    _space_group_symop_operation_xyz
    'x, y, z'
    '-x, y+1/2, -z+1/2'
    '-x, -y, -z'
    'x, -y-1/2, z-1/2'
_cell_length_a     3.7910(2)
_cell_length_b     18.0092(10)
_cell_length_c     9.0069(5)
_cell_angle_alpha     90
_cell_angle_beta     101.704(2)
_cell_angle_gamma     90
_cell_volume     602.14(6)
_cell_formula_units_Z     4
_cell_measurement_reflns_used     3969
_cell_measurement_theta_min     4.9113
_cell_measurement_theta_max     74.6765
_cell_measurement_temperature     150(2)
_exptl_crystal_description     column
_exptl_crystal_colour     colourless
_exptl_crystal_size_max     0.293
_exptl_crystal_size_mid     0.178
_exptl_crystal_size_min     0.127
_exptl_crystal_density_diffrn     1.480
_exptl_crystal_density_meas     ?
_exptl_crystal_density_method     'not measured'
_exptl_crystal_F_000     280
_exptl_absorpt_coefficient_mu     0.821
_exptl_absorpt_correction_type     multi-scan
_exptl_absorpt_process_details
;
(<i>SADABS</i>; Krause <i>et al.</i>, 2015)
;
_exptl_absorpt_correction_T_min     0.67
_exptl_absorpt_correction_T_max     0.90
_diffrn_ambient_temperature     150(2)
_diffrn_source     'INCOATEC I\mS micro-focus source'
_diffrn_radiation_type     CuK\a
_diffrn_radiation_wavelength     1.54178
_diffrn_radiation_monochromator     mirror
_diffrn_measurement_device_type     'Bruker D8 VENTURE PHOTON 100 CMOS'
_diffrn_measurement_method     '\w scans'
_diffrn_detector_area_resol_mean     10.4167
_diffrn_reflns_number     4567
_diffrn_reflns_av_R_equivalents     0.0743
_diffrn_reflns_av_unetI/netI     0.0523
_diffrn_reflns_theta_min     4.911
_diffrn_reflns_theta_max     74.690
_diffrn_reflns_theta_full     70.000
_diffrn_measured_fraction_theta_max     0.978
_diffrn_measured_fraction_theta_full     0.990
_diffrn_reflns_limit_h_min     -4
_diffrn_reflns_limit_h_max     4
_diffrn_reflns_limit_k_min     -22
_diffrn_reflns_limit_k_max     21
_diffrn_reflns_limit_l_min     -11
_diffrn_reflns_limit_l_max     10
_refine_special_details
;
Refinement of F^2^ against ALL reflections.  The weighted R-factor wR and
goodness of fit S are based on F^2^, conventional R-factors R are based
on F, with F set to zero for negative F^2^. The threshold expression of
F^2^ > 2sigma(F^2^) is used only for calculating R-factors(gt) etc. and is
not relevant to the choice of reflections for refinement.  R-factors based
on F^2^ are statistically about twice as large as those based on F, and R-
factors based on ALL data will be even larger.
;
_reflns_number_total     1205
_reflns_number_gt     1102
_reflns_threshold_expression     'I > 2\s(I)'
_refine_ls_structure_factor_coef     Fsqd
_refine_ls_matrix_type     full
_refine_ls_R_factor_all     0.0462
_refine_ls_R_factor_gt     0.0435
_refine_ls_wR_factor_gt     0.1104
_refine_ls_wR_factor_ref     0.1131
_refine_ls_goodness_of_fit_ref     1.097
_refine_ls_restrained_S_all     1.097
_refine_ls_number_reflns     1205
_refine_ls_number_parameters     116
_refine_ls_number_restraints     0
_refine_ls_hydrogen_treatment     refall
_refine_ls_weighting_scheme     calc
_refine_ls_weighting_details
              'w=1/[\s^2^(Fo^2^)+(0.0458P)^2^+0.1643P] where P=(Fo^2^+2Fc^2^)/3'
_atom_sites_solution_hydrogens     difmap
_atom_sites_solution_primary     direct
_atom_sites_solution_secondary     difmap
_refine_ls_shift/su_max     0.000
_refine_ls_shift/su_mean     0.000
_refine_diff_density_max     0.204
_refine_diff_density_min     -0.196
_refine_ls_extinction_method
;
<i>SHELXL2018</i> (Sheldrick, 2015<i>b</i>)
;
_refine_ls_extinction_coef     0.021(4)
_refine_ls_extinction_expression
                                  'Fc^*^=kFc[1+0.001xFc^2^\l^3^/sin(2\q)]^-1/4^'
loop_
    _atom_type_symbol
    _atom_type_description
    _atom_type_scat_dispersion_real
    _atom_type_scat_dispersion_imag
    _atom_type_scat_source
    'C' 'C' 0.0181 0.0091
                         'International Tables Vol C Tables 4.2.6.8 and 6.1.1.4'
    'H' 'H' 0.0000 0.0000
                         'International Tables Vol C Tables 4.2.6.8 and 6.1.1.4'
    'N' 'N' 0.0311 0.0180
                         'International Tables Vol C Tables 4.2.6.8 and 6.1.1.4'
_computing_data_collection
;
<i>APEX3</i> (Bruker, 2016)
;
_computing_cell_refinement
;
<i>SAINT</i> (Bruker, 2016)
;
_computing_data_reduction
;
<i>SAINT</i>  (Bruker, 2016)
;
_computing_structure_solution
;
<i>SHELXT</i> (Sheldrick, 2015<i>a</i>)
;
_computing_structure_refinement
;
<i>SHELXL2018</i> (Sheldrick, 2015<i>b</i>)
;
_computing_molecular_graphics
;
<i>DIAMOND</i> (Brandenburg & Putz, 2012)
;
_computing_publication_material
;
<i>SHELXTL</i> (Sheldrick, 2008)
;
loop_
    _atom_site_type_symbol
    _atom_site_label
    _atom_site_fract_x
    _atom_site_fract_y
    _atom_site_fract_z
    _atom_site_U_iso_or_equiv
    _atom_site_adp_type
    _atom_site_calc_flag
    _atom_site_occupancy
    _atom_site_disorder_assembly
    _atom_site_disorder_group
    N N1 0.7561(3) 0.42236(6) 0.88570(13) 0.0322(3) Uani d 1 . .
    N N2 0.4407(3) 0.49411(6) 0.69436(15) 0.0341(3) Uani d 1 . .
    N N3 0.3764(3) 0.42019(6) 0.66430(13) 0.0281(3) Uani d 1 . .
    N N4 0.5532(3) 0.30294(6) 0.77958(13) 0.0277(3) Uani d 1 . .
    C C1 0.5676(3) 0.37780(7) 0.78059(15) 0.0269(3) Uani d 1 . .
    C C2 0.6678(4) 0.49082(7) 0.82759(17) 0.0340(4) Uani d 1 . .
    H H2 0.776(5) 0.5371(9) 0.883(2) 0.037(4) Uiso d 1 . .
    C C3 0.1587(4) 0.38918(7) 0.54119(15) 0.0313(3) Uani d 1 . .
    H H3 0.025(5) 0.4230(9) 0.465(2) 0.037(4) Uiso d 1 . .
    C C4 0.1409(4) 0.31397(7) 0.53851(16) 0.0302(3) Uani d 1 . .
    H H4 -0.006(5) 0.2889(10) 0.456(2) 0.039(4) Uiso d 1 . .
    C C5 0.3442(3) 0.27179(7) 0.66009(15) 0.0279(3) Uani d 1 . .
    C C6 0.3279(4) 0.18893(7) 0.65408(19) 0.0344(4) Uani d 1 . .
    H H6A 0.462(6) 0.1656(13) 0.749(3) 0.066(6) Uiso d 1 . .
    H H6B 0.431(6) 0.1705(12) 0.576(3) 0.071(7) Uiso d 1 . .
    H H6C 0.095(7) 0.1716(12) 0.629(3) 0.073(7) Uiso d 1 . .
loop_
    _atom_site_aniso_label
    _atom_site_aniso_U_11
    _atom_site_aniso_U_22
    _atom_site_aniso_U_33
    _atom_site_aniso_U_12
    _atom_site_aniso_U_13
    _atom_site_aniso_U_23
    N1 0.0381(6) 0.0233(5) 0.0321(6) -0.0020(4) 0.0000(5) -0.0010(4)
    N2 0.0434(7) 0.0197(5) 0.0367(6) -0.0011(4) 0.0026(5) 0.0000(4)
    N3 0.0324(6) 0.0222(5) 0.0281(6) -0.0001(4) 0.0024(5) 0.0005(4)
    N4 0.0311(6) 0.0221(5) 0.0289(6) -0.0004(4) 0.0040(5) -0.0003(4)
    C1 0.0297(6) 0.0224(6) 0.0280(7) 0.0001(4) 0.0041(5) 0.0011(4)
    C2 0.0414(8) 0.0221(6) 0.0360(8) -0.0023(5) 0.0020(6) -0.0019(5)
    C3 0.0337(7) 0.0304(7) 0.0281(7) 0.0005(5) 0.0020(5) 0.0005(5)
    C4 0.0319(7) 0.0289(7) 0.0284(7) -0.0030(5) 0.0026(5) -0.0029(5)
    C5 0.0284(6) 0.0250(6) 0.0308(7) -0.0016(5) 0.0074(5) -0.0022(5)
    C6 0.0386(8) 0.0244(7) 0.0393(8) -0.0022(5) 0.0058(7) -0.0043(5)
_geom_special_details
;
 All esds (except the esd in the dihedral angle between two l.s. planes)
 are estimated using the full covariance matrix.  The cell esds are taken
 into account individually in the estimation of esds in distances, angles
 and torsion angles; correlations between esds in cell parameters are only
 used when they are defined by crystal symmetry.  An approximate (isotropic)
 treatment of cell esds is used for estimating esds involving l.s. planes.
;
loop_
    _geom_bond_atom_site_label_1
    _geom_bond_atom_site_label_2
    _geom_bond_site_symmetry_2
    _geom_bond_distance
    _geom_bond_publ_flag
    N1 C1 . 1.3329(17) ?
    N1 C2 . 1.3545(17) ?
    N2 C2 . 1.329(2) ?
    N2 N3 . 1.3703(15) ?
    N3 C3 . 1.3607(17) ?
    N3 C1 . 1.3775(17) ?
    N4 C5 . 1.3245(17) ?
    N4 C1 . 1.3492(17) ?
    C2 H2 . 1.016(17) ?
    C3 C4 . 1.3560(18) ?
    C3 H3 . 0.979(18) ?
    C4 C5 . 1.4241(19) ?
    C4 H4 . 0.946(19) ?
    C5 C6 . 1.4940(18) ?
    C6 H6A . 1.00(2) ?
    C6 H6B . 0.94(3) ?
    C6 H6C . 0.92(3) ?
loop_
    _geom_contact_atom_site_label_1
    _geom_contact_atom_site_label_2
    _geom_contact_distance
    _geom_contact_site_symmetry_1
    _geom_contact_site_symmetry_2
    _geom_contact_publ_flag
    N1 C2 3.4051(19) . 3_767 yes
    N2 C2 3.385(2) . 1_455 yes
    N3 C3 3.4163(19) . 1_655 yes
    N4 C5 3.4314(17) . 1_655 yes
    N4 C4 3.4177(19) . 1_655 yes
    N1 H6B 2.85(2) . 4_566 yes
    N1 H2 2.553(18) . 3_767 yes
    N1 H6C 2.86(3) . 4_666 yes
    N2 H3 2.525(18) . 3_566 yes
    N4 H4 2.641(18) . 4_666 yes
    N4 H6B 2.84(3) . 4_566 yes
    C1 C3 3.4166(19) . 1_655 yes
    C1 C4 3.5667(19) . 1_655 yes
    C2 C6 3.5715(18) . 2_656 yes
    C2 C2 3.595(2) . 3_767 yes
    C4 C5 3.4986(19) . 1_455 yes
    C1 H6B 2.94(3) . 4_566 yes
    C6 H6C 2.98(3) . 1_655 yes
    H2 C6 2.773(16) . 2_656 yes
    H2 H6B 2.58(3) . 2_656 yes
    H2 H6C 2.48(3) . 2_656 yes
    H6A H4 2.59(3) . 4_666 yes
    H6B H6C 2.47(4) . 1_655 yes
loop_
    _geom_angle_atom_site_label_1
    _geom_angle_atom_site_label_2
    _geom_angle_atom_site_label_3
    _geom_angle_site_symmetry_1
    _geom_angle_site_symmetry_3
    _geom_angle
    _geom_angle_publ_flag
    C1 N1 C2 . . 102.64(11) ?
    C2 N2 N3 . . 101.05(10) ?
    C3 N3 N2 . . 127.88(11) ?
    C3 N3 C1 . . 122.05(11) ?
    N2 N3 C1 . . 110.07(11) ?
    C5 N4 C1 . . 116.45(11) ?
    N1 C1 N4 . . 128.43(12) ?
    N1 C1 N3 . . 109.26(11) ?
    N4 C1 N3 . . 122.30(12) ?
    N2 C2 N1 . . 116.97(12) ?
    N2 C2 H2 . . 122.2(10) ?
    N1 C2 H2 . . 120.8(10) ?
    C4 C3 N3 . . 116.38(12) ?
    C4 C3 H3 . . 126.3(10) ?
    N3 C3 H3 . . 117.3(10) ?
    C3 C4 C5 . . 120.13(12) ?
    C3 C4 H4 . . 120.6(11) ?
    C5 C4 H4 . . 119.3(11) ?
    N4 C5 C4 . . 122.68(12) ?
    N4 C5 C6 . . 117.78(12) ?
    C4 C5 C6 . . 119.54(12) ?
    C5 C6 H6A . . 112.4(14) ?
    C5 C6 H6B . . 111.1(13) ?
    H6A C6 H6B . . 106.4(19) ?
    C5 C6 H6C . . 112.2(14) ?
    H6A C6 H6C . . 111.5(19) ?
    H6B C6 H6C . . 103(2) ?
loop_
    _geom_torsion_atom_site_label_1
    _geom_torsion_atom_site_label_2
    _geom_torsion_atom_site_label_3
    _geom_torsion_atom_site_label_4
    _geom_torsion_site_symmetry_1
    _geom_torsion_site_symmetry_2
    _geom_torsion_site_symmetry_3
    _geom_torsion_site_symmetry_4
    _geom_torsion
    _geom_torsion_publ_flag
    C2 N2 N3 C3 . . . . 179.68(13) ?
    C2 N2 N3 C1 . . . . 0.03(14) ?
    C2 N1 C1 N4 . . . . 179.97(13) ?
    C2 N1 C1 N3 . . . . 0.24(14) ?
    C5 N4 C1 N1 . . . . -179.67(12) ?
    C5 N4 C1 N3 . . . . 0.04(17) ?
    C3 N3 C1 N1 . . . . -179.85(12) ?
    N2 N3 C1 N1 . . . . -0.18(14) ?
    C3 N3 C1 N4 . . . . 0.39(18) ?
    N2 N3 C1 N4 . . . . -179.93(11) ?
    N3 N2 C2 N1 . . . . 0.14(17) ?
    C1 N1 C2 N2 . . . . -0.24(17) ?
    N2 N3 C3 C4 . . . . -179.91(12) ?
    C1 N3 C3 C4 . . . . -0.30(18) ?
    N3 C3 C4 C5 . . . . -0.18(19) ?
    C1 N4 C5 C4 . . . . -0.53(17) ?
    C1 N4 C5 C6 . . . . 178.84(11) ?
    C3 C4 C5 N4 . . . . 0.6(2) ?
    C3 C4 C5 C6 . . . . -178.74(13) ?
loop_
    _geom_hbond_atom_site_label_D
    _geom_hbond_atom_site_label_H
    _geom_hbond_atom_site_label_A
    _geom_hbond_site_symmetry_A
    _geom_hbond_distance_DH
    _geom_hbond_distance_HA
    _geom_hbond_distance_DA
    _geom_hbond_angle_DHA
    _geom_hbond_publ_flag
    C2 H2 N1 3_767 1.016(17) 2.550(19) 3.4052(18) 141.5(13) yes
    C3 H3 N2 3_566 0.979(18) 2.525(18) 3.4822(18) 165.8(13) yes
    C4 H4 N4 4_465 0.946(19) 2.642(19) 3.5677(17) 165.9(14) yes
_shelx_space_group_comment
;
The symmetry employed for this shelxl refinement is uniquely defined
by the following loop, which should always be used as a source of
symmetry information in preference to the above space-group names.
They are only intended as comments.
;
_shelx_estimated_absorpt_T_min     0.795
_shelx_estimated_absorpt_T_max     0.903
_shelx_res_file
;
TITL JTM920_0ma_a.res in P2(1)/c
    JTM920_0ma_a.res
    created by SHELXL-2018/1 at 14:10:52 on 30-Mar-2018
REM Old TITL JTM920_0ma in P2(1)/c
REM SHELXT solution in P2(1)/c
REM R1 0.122,  Rweak 0.003,  Alpha 0.032,  Orientation as input
REM Formula found by SHELXT:  C8 N2
CELL  1.54178   3.7910  18.0092   9.0069   90.000  101.704   90.000
ZERR    4.000   0.0002   0.0010   0.0005    0.000    0.002    0.000
LATT  1
SYMM -X, 1/2+Y, 1/2-Z
SFAC C H N
UNIT 24 24 16
TEMP -123
SIZE 0.127 0.178 0.293
L.S. 5
BOND $H
LIST 4
CONF
EQIV $1 -x+2, -y+1, -z+2
HTAB C2 N1_$1
EQIV $2 -x, -y+1, -z+1
HTAB C3 N2_$2
EQIV $3 x-1, -y+1/2, z-1/2
HTAB C4 N4_$3
ACTA 140
FMAP 2
PLAN 5
WGHT    0.045800    0.164300
EXTI    0.020845
FVAR       1.38897
N1    3    0.756086    0.422359    0.885700    11.00000    0.03809    0.02333 =
         0.03209   -0.00098    0.00000   -0.00199
N2    3    0.440656    0.494109    0.694355    11.00000    0.04345    0.01972 =
         0.03667    0.00004    0.00257   -0.00111
N3    3    0.376381    0.420195    0.664300    11.00000    0.03242    0.02220 =
         0.02811    0.00053    0.00238   -0.00007
N4    3    0.553161    0.302937    0.779576    11.00000    0.03112    0.02213 =
         0.02894   -0.00032    0.00403   -0.00037
C1    1    0.567585    0.377795    0.780585    11.00000    0.02966    0.02238 =
         0.02804    0.00108    0.00408    0.00012
C2    1    0.667834    0.490815    0.827589    11.00000    0.04143    0.02212 =
         0.03603   -0.00190    0.00204   -0.00230
H2    2    0.776444    0.537098    0.883433    11.00000    0.03697
C3    1    0.158706    0.389176    0.541185    11.00000    0.03366    0.03035 =
         0.02811    0.00049    0.00198    0.00050
H3    2    0.025063    0.423014    0.464975    11.00000    0.03716
C4    1    0.140899    0.313974    0.538513    11.00000    0.03188    0.02885 =
         0.02842   -0.00288    0.00263   -0.00299
H4    2   -0.006115    0.288930    0.456248    11.00000    0.03889
C5    1    0.344243    0.271787    0.660088    11.00000    0.02836    0.02500 =
         0.03079   -0.00219    0.00738   -0.00158
C6    1    0.327890    0.188929    0.654078    11.00000    0.03861    0.02441 =
         0.03930   -0.00428    0.00579   -0.00221
H6A   2    0.461556    0.165570    0.749225    11.00000    0.06553
H6B   2    0.431202    0.170515    0.575608    11.00000    0.07082
H6C   2    0.095015    0.171631    0.628512    11.00000    0.07310
HKLF 4
REM  JTM920_0ma_a.res in P2(1)/c
REM R1 =  0.0435 for    1102 Fo > 4sig(Fo)  and  0.0462 for all    1205 data
REM    116 parameters refined using      0 restraints
END
WGHT      0.0458      0.1643
REM Highest difference peak  0.204,  deepest hole -0.196,  1-sigma level  0.059
Q1    1   0.6605  0.2837  0.8413  11.00000  0.05    0.20
Q2    1   0.4780  0.3974  0.7140  11.00000  0.05    0.20
Q3    1   0.5051  0.3870  0.9504  11.00000  0.05    0.18
Q4    1   0.5000  0.5000  1.0000  10.50000  0.05    0.18
Q5    1   0.6569  0.2980  0.9267  11.00000  0.05    0.18
;
_shelx_res_checksum     2321
data_global
_journal_date_recd_electronic     2018-11-07
_journal_date_accepted     2018-11-15
_journal_name_full     'Acta Crystallographica, Section E'
_journal_year     2018
_journal_volume     74
_journal_issue     12
_journal_page_first     1833
_journal_page_last     1837
_journal_paper_category     GO
_journal_paper_doi     10.1107/S2056989018016225
_journal_coeditor_code     LH5886
_publ_contact_author
;
Dr. Sanae Lahmidi,
Laboratoire de Chimie Organique H\'et\'erocyclique URAC 21
P\^ole de Comp\'etence Pharmacochimie
Av. Ibn Battouta, BP 1014
Facult\'e des Sciences
Universit\'e Mohammed V
Rabat
Morocco
;
_publ_contact_author_email     'sanaelahmidi2018@gmail.com'
_publ_contact_author_fax     ?
_publ_contact_author_phone     ?
_publ_section_title
;
Crystal structure and Hirshfeld surface analysis of
5-methyl-1,2,4-triazolo[1,5-<i>a</i>]pyrimidine
;
loop_
    _publ_author_name
    _publ_author_footnote
    _publ_author_address
    'Lahmidi, Sanae' .
;
Laboratoire de Chimie Organique H\'et\'erocyclique URAC 21
P\^ole de Comp\'etence Pharmacochimie
Av. Ibn Battouta, BP 1014
Facult\'e des Sciences
Universit\'e Mohammed V
Rabat
Morocco
;
    'Sebbar, Nada Kheira' .
;
Laboratoire de Chimie Bioorganique Appliqu\'ee
Facult\'e des Sciences
Universit\'e Ibn Zohr
Agadir
Morocco
;
    'H\"okelek, Tuncer' .
;
Department of Physics
Hacettepe University
06800 Beytepe
Ankara
Turkey
;
    'Chkirate, Karim' .
;
Laboratoire de Chimie Organique H\'et\'erocyclique URAC 21
P\^ole de Comp\'etence Pharmacochimie
Av. Ibn Battouta, BP 1014
Facult\'e des Sciences
Universit\'e Mohammed V
Rabat
Morocco
;
    'Mague, Joel T.' .
;
Department of Chemistry
Tulane University
New Orleans, LA 70118
USA
;
    'Essassi, El Mokhtar' .
;
Laboratoire de Chimie Organique H\'et\'erocyclique URAC 21
P\^ole de Comp\'etence Pharmacochimie
Av. Ibn Battouta, BP 1014
Facult\'e des Sciences
Universit\'e Mohammed V
Rabat
Morocco
;
_publ_section_synopsis
;
The nine-membered ring system of the title compound is essentially planar.  In
the crystal, molecules are linked <i>via</i> C---H~Trz~...N~Trz~ and
C---H~Pyrm~...N~Trz~ (Trz = triazole and Pyrm = pyrimidine) hydrogen bonds
together with weaker C---H~Pyrm~...N~Pyrm~ hydrogen bonds to form layers
parallel to (\=102). The layers are further connected by \p--\p-stacking
interactions between the nine-membered ring system, forming oblique stacks
along the <i>a</i>-axis direction.
;
