# Supplementary material for: Crystal structure and Hirshfeld surface analysis of 5-methyl-1,2,4-triazolo[1,5-a]pyrimidine
Source: Acta Crystallogr E Crystallogr Commun. 2018 Nov 22;74(Pt 12):1833–7. doi: 10.1107/S2056989018016225 (PMC6281126; doi:10.1107/S2056989018016225)
Supplement: Supplementary file 2 [file e-74-01833-Isup2.hkl]

#
# h,k,l, Fc-squared, Fo-squared, sigma(Fo-squared) and status flag
#
data_I
_shelx_title ' JTM920_0ma_a.res in P2(1)/c'
_shelx_refln_list_code          4
_shelx_F_calc_maximum       73.64
_exptl_crystal_F_000       280.00
_reflns_d_resolution_high  0.7993
 
loop_
 _symmetry_equiv_pos_as_xyz
 'x, y, z'
 '-x, y+1/2, -z+1/2'
 '-x, -y, -z'
 'x, -y-1/2, z-1/2'
 
_cell_length_a     3.7910
_cell_length_b    18.0092
_cell_length_c     9.0069
_cell_angle_alpha  90.000
_cell_angle_beta  101.704
_cell_angle_gamma  90.000
 
_shelx_F_squared_multiplier     1.000
 
loop_
 _refln_index_h
 _refln_index_k
 _refln_index_l
 _refln_F_squared_calc
 _refln_F_squared_meas
 _refln_F_squared_sigma
 _refln_observed_status
   1   0   0     5422.96     6608.15    402.17 o
   2   0   0        7.62       11.30      0.93 o
   3   0   0        2.32        4.56      0.67 o
   4   0   0       82.19       78.06      2.82 o
   1   1   0     1487.17     1439.26     88.31 o
   2   1   0       15.73       20.07      0.83 o
   3   1   0        0.19        0.03      0.17 o
   4   1   0       57.51       50.98      1.33 o
   0   2   0       24.04       24.00      1.03 o
   1   2   0      100.37       99.98      4.22 o
   2   2   0       20.63       17.04      1.63 o
   3   2   0        0.22        0.34      0.18 o
   4   2   0        8.55        8.14      0.31 o
   1   3   0      301.86      290.62     12.26 o
   2   3   0       17.78       18.19      2.77 o
   3   3   0       78.50       78.67      2.22 o
   4   3   0       19.24       17.86      0.57 o
   0   4   0       46.30       46.26      2.81 o
   1   4   0      513.08      474.08     33.06 o
   2   4   0        7.29        6.03      0.44 o
   3   4   0      108.56      117.99      3.45 o
   4   4   0        0.00       -0.03      0.10 o
   1   5   0       26.81       35.81      2.00 o
   2   5   0      361.55      401.19     25.20 o
   3   5   0       86.19       87.52      4.42 o
   4   5   0        1.39        1.86      0.27 o
   0   6   0       94.80       90.94      3.95 o
   1   6   0      216.64      195.00     31.69 o
   2   6   0      221.95      204.34      7.79 o
   3   6   0       18.13       19.86      0.79 o
   4   6   0        0.11        0.03      0.11 o
   1   7   0       12.37       12.14      1.57 o
   2   7   0        9.62       11.78      0.51 o
   3   7   0        0.40        0.98      0.44 o
   4   7   0        0.01        0.20      0.10 o
   0   8   0      142.42      166.75      7.21 o
   1   8   0       91.47       88.83      6.37 o
   2   8   0       60.22       55.76      2.00 o
   3   8   0        0.33        0.68      0.31 o
   4   8   0        0.75        0.41      0.16 o
   1   9   0       74.86       58.10     11.49 o
   2   9   0       19.89       18.97      0.59 o
   3   9   0       32.48       34.79      1.42 o
   4   9   0       14.65       14.17      0.46 o
   0  10   0     3140.46     3363.77    144.78 o
   1  10   0      399.45      398.36      9.18 o
   2  10   0       11.60       12.40      0.54 o
   3  10   0       11.87       14.45      0.48 o
   4  10   0       11.04       10.87      0.42 o
   1  11   0       23.84       23.12      0.67 o
   2  11   0      305.54      321.74      8.07 o
   3  11   0      104.81      119.15      4.70 o
   4  11   0        1.54        0.98      0.21 o
   0  12   0      254.25      270.90      8.30 o
   1  12   0       28.05       29.69      0.77 o
   2  12   0       54.79       56.26      2.48 o
   3  12   0       42.74       44.56      1.52 o
   1  13   0       28.97       31.78      0.82 o
   2  13   0        0.25        0.32      0.14 o
   3  13   0       45.19       47.29      1.42 o
   0  14   0      109.77      101.06      4.57 o
   1  14   0      197.75      203.06      4.74 o
   2  14   0        0.13        0.44      0.13 o
   3  14   0       48.62       54.12      1.54 o
   1  15   0       95.88       93.86      2.42 o
   2  15   0      171.04      192.64      6.37 o
   3  15   0       75.65       76.28      2.25 o
   0  16   0      528.07      507.61     17.95 o
   1  16   0      108.36      112.78      2.89 o
   2  16   0       15.45       18.10      0.88 o
   3  16   0       11.19       11.46      0.39 o
   1  17   0       20.77       23.47      0.68 o
   2  17   0        1.37        1.24      0.17 o
   3  17   0        6.42        6.19      0.33 o
   0  18   0       18.65       16.26      0.72 o
   1  18   0        2.53        0.94      0.27 o
   2  18   0        3.65        4.65      0.59 o
   1  19   0        1.13        0.65      0.16 o
   2  19   0        0.92        0.65      0.22 o
   0  20   0       23.54       19.99      0.80 o
   1  20   0        0.32        0.24      0.09 o
   2  20   0       24.37       21.98      1.15 o
   1  21   0       16.48       15.60      0.50 o
   0  22   0       17.61       17.09      0.82 o
   1  22   0        5.59        4.36      0.31 o
  -4   1   1       54.25       53.80      1.41 o
  -3   1   1        1.81        2.07      0.37 o
  -2   1   1      128.66      113.57      5.80 o
  -1   1   1       58.24       58.89      4.33 o
   0   1   1       78.35       64.76      6.06 o
   1   1   1      486.92      459.48     13.97 o
   2   1   1       76.72       75.48      3.38 o
   3   1   1      140.00      133.26      4.13 o
   4   1   1       12.09       10.23      0.41 o
  -4   2   1        8.61        8.92      0.33 o
  -3   2   1       44.61       43.98      1.30 o
  -2   2   1       11.58        9.53      0.89 o
  -1   2   1     4950.35     5240.41    318.93 o
   1   2   1       37.31       45.68      2.85 o
   2   2   1      160.84      175.06      6.24 o
   3   2   1        1.34        1.82      0.28 o
   4   2   1       41.19       38.60      1.14 o
  -4   3   1       18.14       17.36      0.52 o
  -3   3   1      271.48      270.35      7.42 o
  -2   3   1       54.19       54.49      2.44 o
  -1   3   1      356.52      331.71     20.20 o
   0   3   1      255.27      220.31     15.61 o
   1   3   1      837.41      780.90     66.21 o
   2   3   1      640.05      634.72     22.32 o
   3   3   1       58.37       60.82      2.17 o
   4   3   1      123.42      115.12      3.82 o
  -4   4   1        7.65        6.35      0.29 o
  -3   4   1      163.91      159.90      5.54 o
  -2   4   1        9.15       11.72      0.78 o
  -1   4   1      399.49      369.36     22.51 o
   0   4   1      691.00      610.35     22.02 o
   1   4   1      180.04      171.13     16.60 o
   2   4   1      585.08      530.17     19.94 o
   3   4   1       14.49       13.22      0.56 o
   4   4   1        0.15        0.33      0.15 o
  -4   5   1        1.58        1.66      0.17 o
  -3   5   1       35.68       33.30      0.93 o
  -2   5   1      104.04       86.90     14.09 o
  -1   5   1       13.59       12.56      0.83 o
   0   5   1       24.45       16.90      0.73 o
   1   5   1      237.95      236.49     26.29 o
   2   5   1       74.80       68.59      2.53 o
   3   5   1        7.25        8.68      0.69 o
   4   5   1       36.90       36.23      1.42 o
  -4   6   1        1.22        0.94      0.20 o
  -3   6   1        0.46        0.78      0.49 o
  -2   6   1       32.21       28.93      2.65 o
  -1   6   1      128.13      143.33      8.78 o
   0   6   1      148.87      138.86      8.86 o
   1   6   1       78.55       82.28      5.95 o
   2   6   1        1.28        2.14      0.26 o
   3   6   1        2.32        3.34      0.33 o
   4   6   1        0.99        0.87      0.26 o
  -4   7   1        0.01        0.03      0.09 o
  -3   7   1       74.66       74.50      2.96 o
  -2   7   1       26.43       24.96      0.87 o
  -1   7   1       24.88       25.33      1.61 o
   0   7   1       17.52       12.58      0.63 o
   1   7   1       23.07       20.18      1.18 o
   2   7   1      140.58      139.34      5.87 o
   3   7   1        6.79        6.61      0.61 o
   4   7   1      100.23       98.54      3.72 o
  -4   8   1        0.84        0.39      0.11 o
  -3   8   1        3.91        4.17      0.31 o
  -2   8   1        1.35        1.62      0.29 o
  -1   8   1      915.44     1063.92     64.82 o
   0   8   1      851.85      864.61     47.42 o
   1   8   1       37.07       39.59      2.81 o
   2   8   1       12.22       13.11      0.48 o
   3   8   1        2.21        2.61      0.32 o
   4   8   1       10.93        8.79      0.56 o
  -4   9   1        0.49        0.16      0.08 o
  -3   9   1        7.90        9.40      0.40 o
  -2   9   1        8.73        6.05      0.33 o
  -1   9   1       28.72       35.29      2.28 o
   0   9   1      222.95      188.40     13.59 o
   1   9   1       29.43       29.67      2.20 o
   2   9   1        9.36       10.94      0.47 o
   3   9   1        0.16        0.15      0.13 o
   4   9   1        0.89        0.48      0.34 o
  -4  10   1       12.31       12.21      0.51 o
  -3  10   1        2.00        2.71      0.29 o
  -2  10   1       97.25       98.36      2.33 o
  -1  10   1       65.48       67.02      1.90 o
   0  10   1      125.83      141.50      7.54 o
   1  10   1      189.93      192.83      4.47 o
   2  10   1        0.32        0.06      0.12 o
   3  10   1       24.37       28.47      1.69 o
   4  10   1        0.41        0.26      0.09 o
  -4  11   1       81.77       77.33      3.37 o
  -3  11   1        1.48        2.27      0.23 o
  -2  11   1       97.69       99.50      2.56 o
  -1  11   1       16.02       16.69      0.49 o
   0  11   1        0.14        0.47      0.11 o
   1  11   1      181.80      175.79      4.42 o
   2  11   1        5.92        6.22      0.44 o
   3  11   1      187.40      200.04      7.52 o
  -3  12   1      149.72      159.97      4.04 o
  -2  12   1        2.81        3.19      0.27 o
  -1  12   1       30.35       36.34      0.92 o
   0  12   1        7.80        9.48      0.33 o
   1  12   1        1.85        3.90      0.40 o
   2  12   1      400.74      423.58     12.29 o
   3  12   1       23.27       25.67      0.79 o
  -3  13   1      460.38      498.76     13.61 o
  -2  13   1      165.78      178.15      5.31 o
  -1  13   1       27.76       28.34      0.74 o
   0  13   1        4.37        3.36      0.24 o
   1  13   1      544.81      523.24     13.24 o
   2  13   1      725.21      793.48     19.73 o
   3  13   1       18.76       19.80      1.30 o
  -3  14   1      153.09      167.08      7.07 o
  -2  14   1        3.55        4.68      0.28 o
  -1  14   1       47.14       52.30      1.28 o
   0  14   1       61.21       57.80      1.42 o
   1  14   1       29.39       29.73      1.01 o
   2  14   1      386.45      446.42     20.18 o
   3  14   1       67.52       70.23      1.97 o
  -3  15   1        6.84        6.95      0.31 o
  -2  15   1      119.15      131.71      3.86 o
  -1  15   1       60.71       59.53      1.45 o
   0  15   1       51.11       44.29      1.10 o
   1  15   1      111.45      108.07      2.76 o
   2  15   1        3.85        4.44      0.33 o
   3  15   1        1.47        1.53      0.40 o
  -3  16   1        1.10        1.65      0.22 o
  -2  16   1       49.72       48.53      1.87 o
  -1  16   1      153.57      179.70      4.56 o
   0  16   1      218.24      252.87      6.35 o
   1  16   1       47.83       50.03      1.33 o
   2  16   1       18.87       19.26      0.71 o
   3  16   1        1.49        2.02      0.26 o
  -3  17   1       18.57       18.17      0.60 o
  -2  17   1        0.16        0.05      0.10 o
  -1  17   1       13.03       10.61      0.38 o
   0  17   1       37.36       30.41      0.85 o
   1  17   1        3.19        4.92      0.38 o
   2  17   1       15.60       16.78      0.71 o
  -2  18   1        0.60        0.64      0.10 o
  -1  18   1      199.78      164.81      5.74 o
   0  18   1      183.25      167.47      4.22 o
   1  18   1        0.13        0.34      0.10 o
   2  18   1        0.07        0.04      0.09 o
  -2  19   1        1.75        1.97      0.22 o
  -1  19   1        2.01        2.54      0.22 o
   0  19   1        3.34        5.61      0.26 o
   1  19   1        3.29        3.27      0.25 o
   2  19   1        9.70       11.21      0.40 o
  -2  20   1        1.62        1.62      0.20 o
  -1  20   1       16.09       17.10      0.65 o
   0  20   1       18.95       21.05      0.59 o
   1  20   1        3.13        3.76      0.25 o
   2  20   1        4.59        4.15      0.39 o
  -1  21   1        0.59        0.81      0.14 o
   0  21   1        1.47        2.18      0.32 o
   1  21   1        1.53        2.91      0.33 o
  -1  22   1        0.36        0.05      0.16 o
   0  22   1        0.54        0.53      0.38 o
  -4   0   2        0.51        0.25      0.15 o
  -3   0   2        4.40        5.09      0.42 o
  -2   0   2     2623.44     2518.80    158.64 o
   0   0   2     2783.57     2622.73    112.90 o
   1   0   2       69.46       75.10      3.28 o
   2   0   2       89.45       88.80      3.96 o
   3   0   2      229.19      237.98     10.35 o
   4   0   2        0.04        0.31      0.20 o
  -4   1   2        1.09        0.88      0.24 o
  -3   1   2        0.73        0.94      0.20 o
  -2   1   2      334.26      343.83     12.13 o
  -1   1   2      321.37      276.41     11.89 o
   0   1   2     1319.69     1112.38     56.26 o
   1   1   2       51.04       53.98      1.67 o
   2   1   2        1.03        0.91      0.26 o
   3   1   2      234.98      218.34      9.77 o
   4   1   2      239.38      219.00      6.97 o
  -4   2   2        0.39        0.42      0.13 o
  -3   2   2        0.37        0.26      0.15 o
  -2   2   2       13.30       12.85      0.50 o
  -1   2   2       29.04       23.15      1.58 o
   0   2   2      131.12      108.16      8.64 o
   1   2   2      100.44      103.50      4.05 o
   2   2   2        9.77       11.53      0.52 o
   3   2   2        3.79        3.40      0.47 o
   4   2   2       22.65       23.21      0.92 o
  -4   3   2       12.87       12.58      0.44 o
  -3   3   2       13.45       13.42      0.48 o
  -2   3   2      121.12      134.07      4.13 o
  -1   3   2       44.46       43.31      1.89 o
   0   3   2      348.28      313.65     25.39 o
   1   3   2       12.94        9.66      1.03 o
   2   3   2      245.23      232.72     12.96 o
   3   3   2       16.93       16.21      0.88 o
   4   3   2       10.65       11.31      0.76 o
  -4   4   2       34.75       31.19      0.94 o
  -3   4   2       11.90       11.59      0.43 o
  -2   4   2       85.01       90.35      3.38 o
  -1   4   2       46.86       50.92      2.24 o
   0   4   2      814.06      784.30     58.86 o
   1   4   2        8.87       12.63      1.30 o
   2   4   2      256.84      268.04      9.93 o
   3   4   2        0.08       -0.05      0.16 o
   4   4   2        4.45        4.10      0.27 o
  -4   5   2       52.99       53.26      1.70 o
  -3   5   2      104.39      106.71      3.76 o
  -2   5   2       15.45       14.86      0.60 o
  -1   5   2        0.79        0.55      0.13 o
   0   5   2        0.64        3.93      0.18 o
   1   5   2      781.56      776.18     62.29 o
   2   5   2      102.80       95.80      3.05 o
   3   5   2        3.59        4.85      0.77 o
   4   5   2        0.05        0.17      0.12 o
  -4   6   2        8.97        8.12      0.38 o
  -3   6   2       43.16       40.32      1.41 o
  -2   6   2       20.41       15.79      1.08 o
   0   6   2      332.93      320.91     14.62 o
   1   6   2      406.67      415.57     44.70 o
   2   6   2       16.35       23.13      1.20 o
   3   6   2        7.04        7.52      0.38 o
   4   6   2       12.31       11.18      0.68 o
  -4   7   2        0.08        0.13      0.12 o
  -3   7   2        5.87        5.94      0.44 o
  -2   7   2        0.73        0.26      0.17 o
  -1   7   2        1.61        2.13      0.36 o
   0   7   2       25.25       26.89      1.68 o
   1   7   2       14.16       18.35      1.43 o
   2   7   2        4.23        3.60      0.29 o
   3   7   2        0.47        0.61      0.31 o
   4   7   2       11.06       10.45      0.51 o
  -4   8   2        0.01       -0.05      0.10 o
  -3   8   2       18.04       18.05      0.58 o
  -2   8   2       15.59       15.44      0.48 o
  -1   8   2       62.54       66.97      4.16 o
   0   8   2      167.54      156.75     11.66 o
   1   8   2      142.87      150.55     13.40 o
   2   8   2        0.23        0.29      0.14 o
   3   8   2       10.89       11.82      0.55 o
   4   8   2        5.44        5.74      0.52 o
  -4   9   2       11.09        9.85      0.43 o
  -3   9   2        9.69        9.75      0.40 o
  -2   9   2       44.90       46.08      1.28 o
  -1   9   2       19.98       21.58      1.50 o
   0   9   2       37.01       36.86      1.82 o
   1   9   2       31.50       37.18      1.51 o
   2   9   2       50.76       51.51      2.02 o
   3   9   2       79.18       86.14      3.55 o
   4   9   2       92.03       85.70      7.15 o
  -4  10   2       10.85       11.15      0.47 o
  -3  10   2        1.14        2.20      0.27 o
  -2  10   2      313.50      312.87      7.24 o
  -1  10   2     1933.90     1994.36     49.42 o
   0  10   2      222.65      221.13      6.79 o
   1  10   2       35.71       33.01      1.35 o
   2  10   2        0.90        0.79      0.19 o
   3  10   2       49.01       51.23      2.19 o
  -4  11   2       65.08       61.34      2.20 o
  -3  11   2      105.98      121.93      3.80 o
  -2  11   2       22.72       25.16      0.69 o
  -1  11   2       20.33       22.55      0.77 o
   0  11   2        4.01        3.95      0.28 o
   1  11   2      494.56      500.15     16.91 o
   2  11   2      111.73      124.45      3.90 o
   3  11   2        3.76        4.28      0.38 o
  -4  12   2       10.02        9.02      0.52 o
  -3  12   2       10.69       12.48      0.56 o
  -2  12   2       13.11       13.35      0.47 o
  -1  12   2      133.67      140.42      3.28 o
   0  12   2        6.61        8.14      0.35 o
   1  12   2      196.02      190.65      8.91 o
   2  12   2      114.28      115.76      4.42 o
   3  12   2        3.58        3.79      0.43 o
  -3  13   2        0.14        0.14      0.15 o
  -2  13   2        8.38        8.79      0.50 o
  -1  13   2       13.09       15.18      0.48 o
   0  13   2       36.07       42.47      0.99 o
   1  13   2        0.63        0.72      0.15 o
   2  13   2       98.22      101.73      4.00 o
   3  13   2       34.01       39.28      1.28 o
  -3  14   2        9.99       10.29      0.43 o
  -2  14   2       83.12       89.17      2.29 o
  -1  14   2       84.75       85.14      2.03 o
   0  14   2      219.57      219.45      5.10 o
   1  14   2       27.28       22.97      1.38 o
   2  14   2       81.66       92.65      3.77 o
   3  14   2       11.30       12.47      0.53 o
  -3  15   2       57.97       58.38      3.39 o
  -2  15   2      103.45      108.17      2.76 o
  -1  15   2        0.63        0.43      0.12 o
   0  15   2       29.37       27.94      0.73 o
   1  15   2      274.61      280.69     11.26 o
   2  15   2       65.95       62.90      3.20 o
   3  15   2       28.09       29.41      1.09 o
  -3  16   2        3.73        3.60      0.32 o
  -2  16   2       89.70       82.96      2.33 o
  -1  16   2      393.63      405.92     11.12 o
   0  16   2       77.83       78.01      2.31 o
   1  16   2       34.11       38.60      1.47 o
   2  16   2        5.98        6.08      0.39 o
  -3  17   2        3.52        2.86      0.22 o
  -2  17   2       23.53       23.50      0.82 o
  -1  17   2        5.01        5.62      0.37 o
   0  17   2        9.58       11.40      0.44 o
   1  17   2        0.06        0.31      0.16 o
   2  17   2        8.12        6.56      0.32 o
  -2  18   2        2.52        1.76      0.21 o
  -1  18   2       17.25       15.96      0.49 o
   0  18   2        1.78        0.31      0.12 o
   1  18   2       12.20       13.03      0.70 o
   2  18   2        0.22        0.20      0.13 o
  -2  19   2        2.78        2.79      0.20 o
  -1  19   2        4.11        3.56      0.24 o
   0  19   2        0.06       -0.06      0.09 o
   1  19   2        0.24        0.10      0.11 o
   2  19   2       16.04       14.32      0.97 o
  -2  20   2        0.24        0.26      0.09 o
  -1  20   2       19.74       16.70      0.58 o
   0  20   2        2.06        1.49      0.23 o
   1  20   2       39.19       39.10      1.63 o
  -1  21   2        0.04        0.13      0.09 o
   0  21   2       20.72       22.21      0.87 o
   1  21   2       70.39       77.98      2.79 o
   0  22   2        3.50        2.92      0.35 o
  -4   1   3        2.09        1.23      0.22 o
  -3   1   3       33.21       33.08      1.12 o
  -2   1   3      161.62      156.05      5.53 o
  -1   1   3      221.19      200.07     12.20 o
   0   1   3      400.75      334.35     16.43 o
   1   1   3      311.51      322.84      8.05 o
   2   1   3      188.74      189.58      7.40 o
   3   1   3       59.53       60.33      2.72 o
   4   1   3       11.28       11.45      0.57 o
  -4   2   3        8.95        9.01      0.44 o
  -3   2   3        1.17        1.35      0.21 o
  -2   2   3     1766.48     1873.89     65.85 o
  -1   2   3      880.53      698.95     33.53 o
   0   2   3        4.23        8.02      0.51 o
   1   2   3      286.72      292.66     14.13 o
   2   2   3       10.66       11.14      1.33 o
   3   2   3       42.74       44.13      2.88 o
   4   2   3        0.71        0.80      0.23 o
  -4   3   3       84.98       77.62      4.12 o
  -3   3   3        0.47        0.84      0.22 o
  -2   3   3       95.34      104.59      3.75 o
  -1   3   3       46.02       41.87      1.31 o
   0   3   3     1341.79     1316.59     96.70 o
   1   3   3      583.45      620.39     43.58 o
   2   3   3      126.27      133.58      5.55 o
   3   3   3      282.08      304.09     17.23 o
   4   3   3       26.51       26.75      2.13 o
  -4   4   3       37.44       32.88      2.01 o
  -3   4   3        0.06        0.86      0.83 o
  -2   4   3       49.43       47.25      2.81 o
  -1   4   3      153.84      118.98      5.64 o
   0   4   3      463.95      407.21     25.72 o
   1   4   3     1138.23     1037.24    112.93 o
   2   4   3       11.65       14.10      1.31 o
   3   4   3        0.00        0.83      0.54 o
   4   4   3        2.81        3.19      0.24 o
  -4   5   3       12.98       13.76      0.61 o
  -3   5   3       31.57       31.94      1.19 o
  -2   5   3        2.09        1.07      0.23 o
  -1   5   3        0.07        0.41      0.13 o
   0   5   3      138.35      135.64      6.47 o
   1   5   3       71.94       79.43      7.64 o
   2   5   3       27.16       25.66      1.62 o
   3   5   3      114.25      120.54      4.32 o
   4   5   3       21.53       22.42      1.01 o
  -4   6   3        1.12        1.46      0.34 o
  -3   6   3        7.01        7.18      0.62 o
  -2   6   3       46.74       45.53      1.35 o
  -1   6   3       69.92       66.71      2.69 o
   0   6   3       46.45       46.17      2.63 o
   1   6   3       17.15       20.67      3.27 o
   2   6   3        2.92        1.92      0.25 o
   3   6   3        0.46        1.57      0.56 o
   4   6   3        0.06        0.78      0.31 o
  -4   7   3       30.35       29.17      1.13 o
  -3   7   3       22.02       23.22      0.76 o
  -2   7   3        9.10        7.58      0.40 o
  -1   7   3        0.16        0.16      0.18 o
   0   7   3        8.08        8.08      0.32 o
   1   7   3      130.46      130.73     13.16 o
   2   7   3       45.05       40.95      2.65 o
   3   7   3      240.96      263.43     10.29 o
  -4   8   3        1.60        1.48      0.29 o
  -3   8   3        2.52        3.01      0.41 o
  -2   8   3      386.22      383.96     11.32 o
  -1   8   3      218.63      194.48      8.46 o
   0   8   3       63.45       66.06      2.06 o
   1   8   3       28.83       35.06      3.80 o
   2   8   3        2.24        1.82      0.26 o
   3   8   3        7.84        7.19      0.42 o
  -4   9   3        3.30        3.79      0.34 o
  -3   9   3        3.18        3.41      0.39 o
  -2   9   3        2.74        4.04      0.31 o
  -1   9   3      182.06      184.15      7.07 o
   0   9   3       21.69       21.33      1.21 o
   1   9   3       11.55       11.06      1.16 o
   2   9   3        0.36        0.75      0.56 o
   3   9   3        3.04        2.10      0.26 o
  -4  10   3        2.76        2.51      0.29 o
  -3  10   3       30.28       32.56      0.98 o
  -2  10   3       19.55       18.80      0.89 o
  -1  10   3       85.24       83.79      2.76 o
   0  10   3      189.67      195.86      6.91 o
   1  10   3        0.00        0.85      0.40 o
   2  10   3       41.76       41.79      3.17 o
   3  10   3        1.51        2.22      0.30 o
  -4  11   3        6.10        6.21      0.38 o
  -3  11   3       41.32       45.34      1.76 o
  -2  11   3       33.81       33.53      1.02 o
  -1  11   3        5.49        6.63      0.32 o
   0  11   3      177.58      164.50      4.41 o
   1  11   3       50.74       46.20      2.14 o
   2  11   3      258.99      253.22      8.64 o
   3  11   3       10.02       11.44      0.52 o
  -3  12   3        4.63        5.77      0.35 o
  -2  12   3       24.47       28.21      0.88 o
  -1  12   3        1.13        1.09      0.30 o
   0  12   3       32.37       38.82      1.27 o
   1  12   3      592.70      599.86     39.27 o
   2  12   3        0.64        2.98      0.49 o
   3  12   3       14.26       15.13      0.74 o
  -3  13   3       23.73       26.20      0.90 o
  -2  13   3       25.89       29.00      1.01 o
  -1  13   3        5.61        6.15      0.31 o
   0  13   3      819.38      819.40     25.61 o
   1  13   3      656.18      646.00     32.86 o
   2  13   3       14.72       13.24      0.78 o
   3  13   3       15.61       15.87      0.82 o
  -3  14   3        0.06        0.66      0.22 o
  -2  14   3       18.04       20.79      0.76 o
  -1  14   3       38.54       42.16      1.14 o
   0  14   3       90.62       89.14      3.94 o
   1  14   3      604.44      620.57     35.71 o
   2  14   3       82.47       83.76      2.35 o
   3  14   3        0.41        0.22      0.11 o
  -3  15   3       78.26       79.35      2.48 o
  -2  15   3       40.10       43.98      1.44 o
  -1  15   3       32.29       34.16      1.43 o
   0  15   3       70.27       67.59      1.62 o
   1  15   3        3.25        3.40      0.29 o
   2  15   3        2.38        1.77      0.38 o
  -3  16   3       23.23       26.06      2.68 o
  -2  16   3       54.63       55.80      1.78 o
  -1  16   3      155.36      174.51      5.79 o
   0  16   3       15.26       15.89      0.67 o
   1  16   3       54.11       54.54      3.54 o
   2  16   3        3.74        4.56      0.30 o
  -3  17   3        0.24        0.36      0.33 o
  -2  17   3        0.49        0.42      0.11 o
  -1  17   3       44.61       42.71      1.42 o
   0  17   3        7.36        8.91      0.35 o
   1  17   3        3.40        3.89      0.26 o
   2  17   3       18.98       19.96      1.44 o
  -2  18   3      130.63      117.58      3.63 o
  -1  18   3       96.42       86.00      2.20 o
   0  18   3        0.01        0.08      0.11 o
   1  18   3        0.86        0.38      0.12 o
   2  18   3       15.65       15.71      0.78 o
  -2  19   3        0.82        0.73      0.37 o
  -1  19   3        2.71        3.67      0.33 o
   0  19   3        3.62        3.31      0.27 o
   1  19   3        9.19       10.70      0.45 o
  -2  20   3        7.05        5.55      0.52 o
  -1  20   3       12.69       13.52      0.52 o
   0  20   3        3.59        4.92      0.42 o
   1  20   3        5.44        4.19      0.37 o
  -1  21   3        1.60        1.85      0.29 o
   0  21   3        1.78        3.15      0.34 o
  -4   0   4        1.94        1.56      0.38 o
  -3   0   4      946.23     1081.37     46.64 o
  -2   0   4     5110.77     6262.15    381.43 o
  -1   0   4      397.30      369.70     17.58 o
   0   0   4       65.17       56.89      2.04 o
   1   0   4      353.11      346.49     16.15 o
   2   0   4      344.74      376.38     16.33 o
   3   0   4        9.75        9.75      0.83 o
   4   0   4        0.10        0.16      0.16 o
  -4   1   4        1.42        1.62      0.27 o
  -3   1   4       69.97       75.63      2.42 o
  -2   1   4      204.03      255.34     19.43 o
  -1   1   4      121.82      117.54      3.61 o
   0   1   4       35.24       34.45      0.90 o
   1   1   4        3.21        2.16      0.30 o
   2   1   4      609.13      626.30     19.11 o
   3   1   4      360.01      376.55     16.28 o
  -4   2   4        0.08        0.18      0.14 o
  -3   2   4        0.81        2.03      0.49 o
  -2   2   4        1.08        1.55      0.33 o
  -1   2   4       10.26       11.38      0.41 o
   0   2   4      186.71      182.63      6.68 o
   1   2   4       41.59       44.02      1.82 o
   2   2   4        1.52        2.11      0.40 o
   3   2   4       67.86       68.98      3.07 o
  -4   3   4        8.27        7.80      0.45 o
  -3   3   4       53.50       60.07      1.95 o
  -2   3   4       31.90       30.54      1.84 o
  -1   3   4      129.34      124.56      4.70 o
   0   3   4        0.17        0.40      0.11 o
   1   3   4      319.79      315.93     13.12 o
   2   3   4        2.26        2.37      0.33 o
   3   3   4       30.04       30.94      1.49 o
  -4   4   4        4.91        5.79      0.48 o
  -3   4   4        4.32        5.14      0.64 o
  -2   4   4       18.42       19.03      0.90 o
  -1   4   4      257.40      233.17     13.14 o
   0   4   4      110.13      122.61      6.85 o
   1   4   4      351.74      359.19     53.68 o
   2   4   4        6.79        5.73      0.38 o
   3   4   4        0.00        0.04      0.47 o
  -4   5   4       24.78       26.32      1.05 o
  -3   5   4       10.51       11.05      0.93 o
  -2   5   4        1.84        1.75      0.25 o
  -1   5   4       35.81       35.79      2.73 o
   0   5   4      585.33      564.43     39.15 o
   1   5   4       68.34       53.09     10.55 o
   2   5   4        6.14        5.94      0.37 o
   3   5   4        1.64        0.60      0.23 o
  -4   6   4        3.17        3.58      0.35 o
  -3   6   4        0.01        0.42      0.24 o
  -2   6   4        0.48        0.19      0.24 o
  -1   6   4      168.62      140.56     11.51 o
   0   6   4      362.77      354.96     39.52 o
   1   6   4        2.69        7.56      0.61 o
   2   6   4       30.04       30.23      1.11 o
   3   6   4        7.30        6.87      0.51 o
  -4   7   4        2.28        1.97      0.28 o
  -3   7   4        1.58        1.34      0.44 o
  -2   7   4        3.30        3.33      0.36 o
  -1   7   4        1.90        0.71      0.32 o
   0   7   4       15.61       19.17      0.82 o
   1   7   4       14.98       12.49      0.88 o
   2   7   4        3.42        3.14      0.43 o
   3   7   4       25.09       24.64      0.97 o
  -4   8   4        4.10        4.47      0.32 o
  -3   8   4        0.43        0.25      0.17 o
  -2   8   4       13.96       11.69      0.63 o
  -1   8   4       84.12       85.73      4.76 o
   0   8   4      111.63      111.59      8.99 o
   1   8   4        2.54        1.48      0.45 o
   2   8   4       50.89       52.09      1.69 o
   3   8   4       15.84       16.21      0.67 o
  -4   9   4        4.46        4.15      0.33 o
  -3   9   4       16.07       17.55      0.60 o
  -2   9   4       22.29       21.08      0.69 o
  -1   9   4        2.37        2.89      0.37 o
   0   9   4       24.80       27.58      1.60 o
   1   9   4       34.18       28.13      3.17 o
   2   9   4      206.85      198.51      6.72 o
   3   9   4      153.09      156.69      5.56 o
  -4  10   4        0.02        0.06      0.12 o
  -3  10   4      153.01      158.55      4.38 o
  -2  10   4      580.00      562.10     21.59 o
  -1  10   4       47.57       45.31      2.97 o
   0  10   4       34.18       32.02      1.85 o
   1  10   4       15.78       12.46      2.88 o
   2  10   4      102.92       98.85      3.32 o
   3  10   4        2.89        3.69      0.31 o
  -4  11   4       24.49       24.53      1.12 o
  -3  11   4        6.68        8.20      0.39 o
  -2  11   4       30.89       32.07      1.54 o
  -1  11   4        0.95        0.30      0.16 o
   0  11   4      376.52      374.65     19.03 o
   1  11   4       70.28       71.19      5.23 o
   2  11   4       11.54       10.47      0.55 o
   3  11   4        1.98        1.67      0.47 o
  -3  12   4        1.40        1.12      0.25 o
  -2  12   4       28.42       26.47      0.93 o
  -1  12   4        2.13        2.42      0.26 o
   0  12   4      293.55      298.39     11.84 o
   1  12   4      164.95      146.79     14.08 o
   2  12   4        8.59        9.03      0.43 o
   3  12   4        6.03        6.86      0.66 o
  -3  13   4        1.90        2.29      0.31 o
  -2  13   4       19.60       23.20      1.07 o
  -1  13   4       11.16       10.88      0.43 o
   0  13   4        1.14        1.00      0.19 o
   1  13   4      114.17       97.24      3.53 o
   2  13   4       26.83       26.38      1.02 o
   3  13   4        7.09        7.74      0.46 o
  -3  14   4       15.91       15.14      0.95 o
  -2  14   4       38.95       41.50      1.36 o
  -1  14   4      105.34      111.25      3.00 o
   0  14   4      116.41      110.81      5.28 o
   1  14   4       73.12       67.54      3.03 o
   2  14   4        8.66        8.43      0.42 o
  -3  15   4       57.77       57.62      2.36 o
  -2  15   4        1.49        1.63      0.22 o
  -1  15   4        0.00        0.38      0.17 o
   0  15   4      215.15      218.32      7.58 o
   1  15   4       30.71       23.48      1.16 o
   2  15   4       53.29       57.43      4.61 o
  -3  16   4       49.18       47.62      2.11 o
  -2  16   4      173.30      162.25      5.01 o
  -1  16   4       33.99       36.11      1.49 o
   0  16   4       41.20       45.79      2.55 o
   1  16   4        0.05        0.13      0.18 o
   2  16   4       22.61       23.59      1.35 o
  -2  17   4        9.49        9.03      0.38 o
  -1  17   4        2.25        2.62      0.24 o
   0  17   4        0.00       -0.03      0.14 o
   1  17   4        3.35        2.13      0.29 o
   2  17   4       18.12       24.00      1.10 o
  -2  18   4       11.84       11.19      0.67 o
  -1  18   4        0.51       -0.04      0.10 o
   0  18   4       17.14       18.05      1.30 o
   1  18   4        0.39        0.08      0.17 o
  -2  19   4        7.81        6.29      0.71 o
  -1  19   4        0.05        0.22      0.11 o
   0  19   4        0.04        0.24      0.16 o
   1  19   4       19.01       15.05      0.77 o
  -1  20   4        2.72        1.87      0.41 o
   0  20   4       37.97       40.40      2.55 o
   1  20   4        9.20       10.18      0.53 o
   0  21   4       56.52       55.15      2.43 o
  -4   1   5       10.22       10.68      0.48 o
  -3   1   5      105.83      114.06      3.59 o
  -2   1   5       76.17       78.04      2.45 o
  -1   1   5      101.32      100.09      3.26 o
   0   1   5      234.31      225.27     11.91 o
   1   1   5       70.76       74.66      2.38 o
   2   1   5      156.32      157.15      4.89 o
   3   1   5        8.58        9.38      0.55 o
  -4   2   5        6.97        6.50      0.46 o
  -3   2   5      438.11      466.26     14.25 o
  -2   2   5       71.52       82.93      3.41 o
  -1   2   5        0.00        1.28      0.35 o
   0   2   5      126.86      118.39      3.85 o
   1   2   5       59.37       54.13      1.99 o
   2   2   5       16.10       18.64      0.66 o
   3   2   5        1.42        1.30      0.54 o
  -4   3   5        4.69        4.07      0.33 o
  -3   3   5       12.03       12.85      0.58 o
  -2   3   5        0.53        0.52      0.40 o
  -1   3   5      562.82      547.65     54.93 o
   0   3   5      191.31      193.37      5.32 o
   1   3   5      158.21      165.98      6.13 o
   2   3   5      397.88      399.96     10.96 o
   3   3   5       19.63       16.29      0.81 o
  -4   4   5        0.05        0.06      0.23 o
  -3   4   5        4.98        5.16      0.47 o
  -2   4   5       18.12       18.80      0.94 o
  -1   4   5      256.56      257.34     19.92 o
   0   4   5      755.30      762.44     66.58 o
   1   4   5        0.57        3.94      0.88 o
   2   4   5        0.10        0.74      0.19 o
   3   4   5        0.35        0.51      0.65 o
  -4   5   5        6.07        6.26      0.55 o
  -3   5   5        0.12        0.22      0.22 o
  -2   5   5        1.94        1.18      0.21 o
  -1   5   5       32.65       34.55      1.64 o
   0   5   5       46.99       46.93      3.86 o
   1   5   5       43.25       43.44      3.98 o
   2   5   5      179.04      176.50      5.45 o
   3   5   5       23.66       20.88      0.83 o
  -4   6   5        1.21        1.50      0.28 o
  -3   6   5       11.06        9.26      0.89 o
  -2   6   5       17.38       17.44      0.88 o
  -1   6   5        2.35        1.93      0.40 o
   0   6   5       27.38       32.17      2.59 o
   1   6   5        3.05        3.09      0.46 o
   2   6   5        0.19        0.62      0.17 o
   3   6   5        0.05        0.23      0.19 o
  -4   7   5       10.86        9.83      0.49 o
  -3   7   5        2.22        2.94      0.43 o
  -2   7   5        1.42        0.77      0.18 o
  -1   7   5        3.33        4.46      0.33 o
   0   7   5       54.96       60.36      3.83 o
   1   7   5       79.98       64.98      6.96 o
   2   7   5      355.62      321.68      9.88 o
   3   7   5       68.56       61.75      5.56 o
  -4   8   5        7.10        6.74      0.44 o
  -3   8   5      132.67      132.90      3.69 o
  -2   8   5       32.73       28.05      0.83 o
  -1   8   5       24.99       28.50      1.71 o
   0   8   5       24.08       27.20      1.73 o
   1   8   5        0.54        0.30      0.29 o
   2   8   5        0.32        0.68      0.18 o
   3   8   5        2.37        2.63      0.96 o
  -4   9   5        1.12        1.50      0.47 o
  -3   9   5       12.01       11.84      0.58 o
  -2   9   5       74.27       69.31      3.38 o
  -1   9   5        5.95        4.54      0.35 o
   0   9   5        5.46        6.65      0.83 o
   1   9   5        0.97        0.79      0.31 o
   2   9   5        7.90        4.39      0.48 o
   3   9   5        0.26        0.18      0.20 o
  -4  10   5        9.13        7.69      0.88 o
  -3  10   5       10.74       10.31      0.65 o
  -2  10   5       50.14       47.35      2.61 o
  -1  10   5      117.02      118.36      8.14 o
   0  10   5        0.02        0.29      0.18 o
   1  10   5       49.60       45.65      3.20 o
   2  10   5        2.89        3.21      0.40 o
   3  10   5       21.05       21.69      1.01 o
  -3  11   5       27.09       25.87      0.89 o
  -2  11   5        1.78        2.76      0.34 o
  -1  11   5      108.49      108.26      6.68 o
   0  11   5       67.23       63.60      3.83 o
   1  11   5      185.59      165.11      8.36 o
   2  11   5        3.25        4.21      0.34 o
   3  11   5        7.19        8.58      0.49 o
  -3  12   5        7.81        8.02      0.65 o
  -2  12   5        9.81       10.20      0.82 o
  -1  12   5       65.68       71.49      3.54 o
   0  12   5      439.37      454.73     31.06 o
   1  12   5       15.34       14.29      0.58 o
   2  12   5       11.57       11.20      0.73 o
  -3  13   5        9.94        9.48      0.48 o
  -2  13   5       22.69       22.72      2.01 o
  -1  13   5      597.52      646.95     22.73 o
   0  13   5      281.76      280.23     18.61 o
   1  13   5        8.21        5.50      0.55 o
   2  13   5       15.56       13.27      0.83 o
  -3  14   5        3.21        3.32      0.40 o
  -2  14   5       10.83       11.34      0.44 o
  -1  14   5      132.58      148.24      5.26 o
   0  14   5      554.34      583.31     44.19 o
   1  14   5       67.81       63.88      2.34 o
   2  14   5        0.00        0.08      0.17 o
  -3  15   5       15.67       14.82      0.73 o
  -2  15   5       15.14       15.71      0.60 o
  -1  15   5       34.56       40.55      1.33 o
   0  15   5        4.22        4.85      0.48 o
   1  15   5        1.47        0.96      0.37 o
   2  15   5        0.25        0.34      0.15 o
  -2  16   5       69.49       61.09      1.93 o
  -1  16   5        0.20        0.25      0.27 o
   0  16   5       56.70       53.71      2.72 o
   1  16   5        6.33        7.53      0.41 o
   2  16   5        4.81        4.74      0.35 o
  -2  17   5       25.30       18.79      3.04 o
  -1  17   5        7.12        7.18      0.48 o
   0  17   5        0.19        0.42      0.49 o
   1  17   5       12.61       11.62      0.59 o
  -2  18   5       29.46       22.79      1.51 o
  -1  18   5        0.10        0.22      0.14 o
   0  18   5        2.80        2.92      0.37 o
   1  18   5       24.94       25.90      1.21 o
  -1  19   5        2.30        2.06      0.27 o
   0  19   5        5.31        5.46      0.40 o
  -1  20   5        2.54        2.23      0.41 o
   0  20   5        5.24        3.99      0.47 o
  -4   0   6      333.97      312.81     13.55 o
  -3   0   6      852.43      880.21     55.10 o
  -2   0   6       32.88       32.89      1.60 o
  -1   0   6       21.28       19.80      0.86 o
   0   0   6      447.78      494.70     28.33 o
   1   0   6      243.75      268.97     11.73 o
   2   0   6       34.94       35.55      1.85 o
   3   0   6        3.54        4.04      0.67 o
  -4   1   6        9.72        9.57      0.50 o
  -3   1   6       98.82      108.97      3.43 o
  -2   1   6        7.27       11.49      0.68 o
  -1   1   6        2.31        4.35      0.29 o
   0   1   6       11.72       10.59      0.73 o
   1   1   6      827.62      917.85     32.40 o
   2   1   6      322.00      318.90      9.81 o
   3   1   6        1.76        0.47      0.26 o
  -4   2   6        6.61        6.23      0.54 o
  -3   2   6        2.83        3.32      0.83 o
  -2   2   6        0.29        1.45      1.68 o
  -1   2   6      113.41      114.23      8.86 o
   0   2   6       33.08       39.40      1.18 o
   1   2   6       19.13       18.38      1.33 o
   2   2   6      107.31      102.57      3.23 o
   3   2   6        4.93        4.56      0.57 o
  -4   3   6       23.87       22.26      1.04 o
  -3   3   6        9.69        9.32      0.76 o
  -2   3   6       46.44       56.72      2.45 o
  -1   3   6        0.58        0.53      0.20 o
   0   3   6      153.48      167.96      8.68 o
   1   3   6        4.24        3.87      0.43 o
   2   3   6       40.08       37.06      1.39 o
   3   3   6        0.12        0.26      0.26 o
  -4   4   6        0.10        0.37      0.17 o
  -3   4   6        5.85        5.30      0.39 o
  -2   4   6       37.12       42.45      1.44 o
  -1   4   6      126.77      160.90     13.11 o
   0   4   6      207.53      248.28     16.41 o
   1   4   6       30.58       28.03      1.37 o
   2   4   6        5.75        5.87      0.39 o
  -4   5   6        3.43        2.18      0.33 o
  -3   5   6        0.26        1.17      0.47 o
  -2   5   6       32.36       35.61      1.17 o
  -1   5   6      149.88      166.11     17.55 o
   0   5   6       11.63        9.81      0.91 o
   1   5   6        4.12        5.56      0.45 o
   2   5   6        8.03        8.20      0.50 o
   3   5   6        1.01        1.45      0.47 o
  -4   6   6        0.77        0.39      0.18 o
  -3   6   6        0.16        0.19      0.23 o
  -2   6   6       50.15       47.82      1.63 o
  -1   6   6      167.63      194.11     13.91 o
   0   6   6        3.64        1.70      0.35 o
   1   6   6       53.66       54.71      7.79 o
   2   6   6        0.23        0.20      0.21 o
   3   6   6        4.34        3.94      0.57 o
  -4   7   6        1.69        1.66      0.57 o
  -3   7   6        0.89        0.78      0.31 o
  -2   7   6        0.16        0.39      0.18 o
  -1   7   6        5.32        7.29      0.60 o
   0   7   6        7.51        6.17      1.27 o
   1   7   6        9.07        7.75      0.60 o
   2   7   6       33.08       29.53      1.59 o
  -3   8   6        3.10        3.69      0.35 o
  -2   8   6       31.73       31.37      1.95 o
  -1   8   6       37.90       38.88      3.35 o
   0   8   6        9.71       10.57      0.98 o
   1   8   6       88.94       88.00      6.06 o
   2   8   6       26.07       23.41      1.09 o
  -3   9   6       11.83       11.74      0.48 o
  -2   9   6        0.14        0.66      0.22 o
  -1   9   6       10.83       11.10      0.64 o
   0   9   6        9.47        8.95      0.67 o
   1   9   6      274.62      251.86     12.52 o
   2   9   6      150.62      132.93      4.75 o
  -3  10   6      116.91      109.41      4.54 o
  -2  10   6        5.91        7.03      0.73 o
  -1  10   6       16.06       16.45      0.96 o
   0  10   6       54.05       49.26      4.02 o
   1  10   6      101.23       90.37      2.53 o
   2  10   6        6.34        6.31      0.41 o
  -3  11   6       15.85       15.40      0.62 o
  -2  11   6        8.83        7.99      0.44 o
  -1  11   6      158.61      169.99      7.25 o
   0  11   6       34.64       37.21      3.30 o
   1  11   6       25.09       21.61      0.78 o
   2  11   6        0.01        0.15      0.19 o
  -3  12   6        2.59        2.75      0.36 o
  -2  12   6       13.97       14.76      1.75 o
  -1  12   6      221.59      248.41     19.39 o
   0  12   6      130.77      129.70      8.85 o
   1  12   6       12.09       10.88      0.59 o
   2  12   6       10.44       12.08      1.58 o
  -3  13   6       12.85       10.39      0.60 o
  -2  13   6        1.21        0.70      0.17 o
  -1  13   6        2.43        3.27      0.33 o
   0  13   6       75.52       76.96      4.44 o
   1  13   6       11.37       11.06      0.53 o
   2  13   6       13.05       16.10      0.80 o
  -3  14   6       14.41        9.96      0.83 o
  -2  14   6       22.82       20.58      1.92 o
  -1  14   6      144.72      160.36      6.08 o
   0  14   6       28.76       29.69      1.71 o
   1  14   6        1.25        1.19      0.39 o
   2  14   6       58.17       69.34      4.32 o
  -2  15   6        8.75        7.50      0.55 o
  -1  15   6       78.98       78.63      2.85 o
   0  15   6        6.19        4.97      0.57 o
   1  15   6       60.15       59.41      2.16 o
  -2  16   6       12.13       11.23      0.59 o
  -1  16   6       31.07       31.43      1.18 o
   0  16   6        3.32        3.42      0.78 o
   1  16   6       22.66       20.84      0.82 o
  -2  17   6        0.70        0.49      0.15 o
  -1  17   6        0.42        0.13      0.13 o
   0  17   6        0.01        0.43      0.20 o
   1  17   6       30.56       34.37      2.23 o
  -1  18   6       11.91       12.25      0.52 o
   0  18   6        4.04        3.47      0.47 o
  -3   1   7       12.80       14.01      0.89 o
  -2   1   7       32.10       35.16      1.21 o
  -1   1   7       55.76       57.38      1.85 o
   0   1   7        0.00        0.10      0.21 o
   1   1   7      195.02      167.03     22.03 o
   2   1   7        3.76        5.34      0.36 o
  -3   2   7        3.61        4.19      0.62 o
  -2   2   7        5.48        6.91      0.77 o
  -1   2   7       30.68       34.36      2.41 o
   0   2   7       44.61       47.85      1.49 o
   1   2   7        0.26        0.50      0.24 o
   2   2   7        4.70        6.73      0.39 o
  -3   3   7        2.57        3.04      0.52 o
  -2   3   7      160.66      180.17      6.46 o
  -1   3   7       25.73       26.58      3.01 o
   0   3   7      113.62      128.03      5.14 o
   1   3   7      294.12      286.55     10.20 o
   2   3   7        7.29        5.38      0.46 o
  -3   4   7        1.25        1.22      0.40 o
  -2   4   7      115.40      130.64      4.10 o
  -1   4   7      263.86      313.70     20.83 o
   0   4   7        0.31        0.07      0.15 o
   1   4   7        0.18        0.12      0.27 o
   2   4   7        0.96        1.64      0.35 o
  -3   5   7        0.61        0.53      0.27 o
  -2   5   7        9.68       10.94      0.47 o
  -1   5   7       22.90       22.62      1.11 o
   0   5   7       27.98       29.41      2.87 o
   1   5   7      142.03      144.70     10.33 o
   2   5   7       10.51        7.32      0.51 o
  -3   6   7        3.17        3.11      0.44 o
  -2   6   7        1.40        2.16      0.30 o
  -1   6   7       15.71       19.11      1.52 o
   0   6   7        2.55        2.87      0.32 o
   1   6   7        2.05        3.14      0.65 o
   2   6   7        0.08        0.45      0.22 o
  -3   7   7        0.08        0.35      0.24 o
  -2   7   7        2.58        2.57      0.31 o
  -1   7   7       16.07       16.33      1.00 o
   0   7   7       59.73       55.17      4.91 o
   1   7   7      299.35      274.36     16.51 o
   2   7   7       47.24       42.84      3.38 o
  -3   8   7        3.68        2.93      0.41 o
  -2   8   7        9.74       10.15      0.46 o
  -1   8   7       14.27       12.70      0.85 o
   0   8   7        0.37        0.58      0.19 o
   1   8   7        4.47        5.22      0.34 o
   2   8   7        3.97        3.76      0.40 o
  -3   9   7       25.51       20.37      1.30 o
  -2   9   7        1.56        1.37      0.34 o
  -1   9   7        2.07        2.45      0.32 o
   0   9   7       11.23        7.71      0.41 o
   1   9   7       14.02        9.86      0.45 o
   2   9   7        0.00       -0.09      0.18 o
  -3  10   7       24.52       17.41      1.19 o
  -2  10   7       42.22       42.71      2.94 o
  -1  10   7        0.37        0.01      0.18 o
   0  10   7       42.98       46.84      2.15 o
   1  10   7        3.42        3.85      0.31 o
   2  10   7       19.92       21.48      1.40 o
  -3  11   7        0.25        0.82      0.57 o
  -2  11   7       54.43       53.02      1.96 o
  -1  11   7       37.37       40.15      1.51 o
   0  11   7       63.30       66.34      3.57 o
   1  11   7        0.25        1.18      0.27 o
   2  11   7        7.84        9.39      0.73 o
  -3  12   7        8.24        7.00      0.67 o
  -2  12   7       68.38       66.63      2.44 o
  -1  12   7      184.56      199.12      8.77 o
   0  12   7       34.59       33.29      2.27 o
   1  12   7        4.22        4.45      0.43 o
   2  12   7        7.23        9.33      0.67 o
  -2  13   7      258.70      240.48      8.73 o
  -1  13   7       52.63       50.33      1.86 o
   0  13   7        3.63        3.15      0.61 o
   1  13   7        5.16        3.88      0.38 o
  -2  14   7      107.84      102.51      5.29 o
  -1  14   7      308.96      324.72     11.47 o
   0  14   7       34.62       36.16      2.37 o
   1  14   7        0.16       -0.01      0.23 o
  -2  15   7       15.79       15.23      0.77 o
  -1  15   7        4.91        5.63      0.36 o
   0  15   7        0.20        0.04      0.18 o
   1  15   7        0.53        0.26      0.31 o
  -2  16   7        2.76        2.53      0.54 o
  -1  16   7       26.92       25.45      1.55 o
   0  16   7        5.32        6.74      0.57 o
  -1  17   7        2.29        2.74      0.24 o
   0  17   7        2.04        1.56      0.36 o
  -3   0   8        1.93        1.89      0.45 o
  -2   0   8        8.43        8.99      0.75 o
  -1   0   8      292.02      300.73     13.08 o
   0   0   8       72.43       78.04      4.47 o
   1   0   8       47.41       47.25      3.27 o
   2   0   8       15.17       17.24      1.01 o
  -3   1   8        0.23        0.70      0.40 o
  -2   1   8        0.00        0.16      0.30 o
  -1   1   8       20.42       20.30      0.79 o
   0   1   8      643.41      642.83     19.65 o
   1   1   8      163.13      154.26      8.27 o
   2   1   8        1.63        1.52      0.22 o
  -3   2   8        0.94        1.51      0.36 o
  -2   2   8       32.39       30.99      1.29 o
  -1   2   8        7.38        8.84      0.42 o
   0   2   8       23.72       23.67      1.77 o
   1   2   8       89.32       93.23      8.56 o
   2   2   8        1.00        1.41      0.39 o
  -3   3   8       19.32       17.13      2.41 o
  -2   3   8        0.23        1.00      0.26 o
  -1   3   8       37.08       41.81      1.97 o
   0   3   8       13.28       11.39      1.28 o
   1   3   8       24.85       25.82      1.40 o
   2   3   8        0.58        0.41      0.26 o
  -3   4   8        2.30        1.47      0.51 o
  -2   4   8       69.93       74.45      2.12 o
  -1   4   8       71.32       85.14      3.87 o
   0   4   8       40.78       39.31      2.84 o
   1   4   8        9.37        8.12      0.70 o
   2   4   8       29.17       35.63      1.65 o
  -3   5   8       16.81       15.53      1.00 o
  -2   5   8       25.24       27.44      0.87 o
  -1   5   8        0.56        0.96      0.25 o
   0   5   8        1.85        2.99      0.51 o
   1   5   8       11.96       14.61      0.81 o
   2   5   8        0.22        0.59      0.36 o
  -3   6   8       13.06       12.36      0.98 o
  -2   6   8       50.16       49.33      1.44 o
  -1   6   8       10.92       11.23      0.84 o
   0   6   8       51.86       57.44      3.58 o
   1   6   8        2.65        1.89      0.25 o
   2   6   8        7.36        8.34      0.83 o
  -3   7   8        0.00       -0.83      0.88 o
  -2   7   8        2.52        1.58      0.30 o
  -1   7   8        1.43        1.19      0.24 o
   0   7   8        7.84        8.00      0.41 o
   1   7   8       22.70       20.00      0.81 o
   2   7   8        0.13        0.26      0.21 o
  -2   8   8       10.56        9.60      0.44 o
  -1   8   8        7.68        8.34      0.42 o
   0   8   8       70.22       75.10      2.35 o
   1   8   8       24.07       22.08      0.88 o
   2   8   8        0.05       -0.10      0.16 o
  -2   9   8        3.36        3.12      0.35 o
  -1   9   8        0.57        1.55      0.27 o
   0   9   8      202.65      196.20      5.52 o
   1   9   8       81.13       76.09      3.64 o
   2   9   8        3.99        3.99      0.41 o
  -2  10   8        6.18        6.08      0.38 o
  -1  10   8       53.05       52.00      2.33 o
   0  10   8       44.19       42.70      1.58 o
   1  10   8        6.15        5.76      0.78 o
  -2  11   8       41.80       35.61      1.33 o
  -1  11   8       17.47       18.68      0.92 o
   0  11   8       28.50       27.40      1.25 o
   1  11   8        1.30        2.80      0.36 o
  -2  12   8      111.64      103.09      3.68 o
  -1  12   8       62.78       60.27      2.19 o
   0  12   8       10.34       11.02      0.50 o
   1  12   8        7.70        7.62      0.62 o
  -2  13   8        2.33        2.37      0.23 o
  -1  13   8       27.95       25.30      2.28 o
   0  13   8        2.06        2.07      0.31 o
   1  13   8       15.52       17.33      1.19 o
  -2  14   8       85.36       71.14      3.10 o
  -1  14   8        3.63        3.61      0.30 o
   0  14   8        0.53        0.56      0.18 o
  -1  15   8        0.59        0.76      0.73 o
   0  15   8       40.33       42.87      2.70 o
  -3   1   9       10.03        8.91      0.61 o
  -2   1   9        7.85        8.24      0.55 o
  -1   1   9       21.51       20.78      0.79 o
   0   1   9      120.14      117.22      3.27 o
   1   1   9        0.97        2.58      0.55 o
  -3   2   9        8.81        6.87      1.53 o
  -2   2   9        4.30        4.74      0.36 o
  -1   2   9       14.10       14.48      0.53 o
   0   2   9       12.46       12.15      0.89 o
   1   2   9       12.04       13.26      0.93 o
  -3   3   9       34.79       31.09      1.52 o
  -2   3   9        0.18        0.27      0.69 o
  -1   3   9       57.06       57.97      2.86 o
   0   3   9      111.72      103.37      4.82 o
   1   3   9        1.43        1.14      0.47 o
  -3   4   9       45.94       58.81      4.16 o
  -2   4   9       65.04       65.81      2.11 o
  -1   4   9        1.27        1.58      0.30 o
   0   4   9        0.01        0.04      0.17 o
   1   4   9        5.35        6.81      0.46 o
  -2   5   9        6.90        6.16      0.38 o
  -1   5   9       10.58       10.08      0.48 o
   0   5   9       62.55       66.67      3.12 o
   1   5   9        0.86        0.28      0.41 o
  -2   6   9        6.20        5.81      0.37 o
  -1   6   9        2.10        2.49      0.37 o
   0   6   9        2.47        2.88      0.34 o
   1   6   9        0.01        0.24      0.19 o
  -2   7   9        3.75        3.59      0.28 o
  -1   7   9       29.29       28.01      0.95 o
   0   7   9      150.32      146.12      4.51 o
   1   7   9       16.22       17.12      1.69 o
  -2   8   9        7.69        6.96      0.40 o
  -1   8   9        0.06        0.01      0.13 o
   0   8   9       13.30       13.98      0.53 o
   1   8   9        2.89        3.58      0.41 o
  -2   9   9        2.36        1.82      0.24 o
  -1   9   9       22.30       20.72      0.74 o
   0   9   9       15.34       13.77      0.53 o
   1   9   9        0.00       -0.16      0.16 o
  -2  10   9        0.81        0.59      0.14 o
  -1  10   9       22.57       23.43      2.13 o
   0  10   9        2.06        2.61      0.37 o
   1  10   9       12.82       15.30      1.04 o
  -2  11   9       14.27       13.57      0.81 o
  -1  11   9        9.83       11.61      0.52 o
   0  11   9        0.03        0.14      0.20 o
  -2  12   9       49.47       40.31      2.55 o
  -1  12   9       23.71       23.36      4.69 o
   0  12   9        0.64        0.69      0.20 o
  -1  13   9        1.71        1.63      0.24 o
  -2   0  10      118.02      118.77      7.04 o
  -1   0  10        3.16        4.02      0.32 o
   0   0  10       32.82       31.00      1.48 o
   1   0  10       17.54       18.73      1.25 o
  -2   1  10       24.55       26.45      1.05 o
  -1   1  10      322.91      339.05     10.77 o
   0   1  10       47.58       45.58      1.48 o
   1   1  10        0.18       -0.06      0.12 o
  -2   2  10        0.56        0.33      0.17 o
  -1   2  10       15.06       16.48      0.63 o
   0   2  10       43.50       41.74      1.39 o
   1   2  10        0.05       -0.05      0.12 o
  -2   3  10        5.56        5.75      0.35 o
  -1   3  10        9.54        8.70      0.52 o
   0   3  10        7.34        7.73      0.50 o
   1   3  10        0.47        0.75      0.47 o
  -2   4  10       20.20       19.70      2.06 o
  -1   4  10       29.94       30.27      1.04 o
   0   4  10        3.78        3.14      0.37 o
   1   4  10       30.08       36.18      2.23 o
  -2   5  10        0.00       -0.03      0.26 o
  -1   5  10        0.30        1.03      0.42 o
   0   5  10        8.42        9.41      0.42 o
   1   5  10        3.90        4.46      0.41 o
  -2   6  10        5.95        6.33      0.83 o
  -1   6  10       28.19       29.58      1.16 o
   0   6  10        5.20        5.52      0.43 o
  -2   7  10        0.07        0.45      0.41 o
  -1   7  10        4.14        3.81      0.31 o
   0   7  10        8.99        8.15      1.40 o
  -2   8  10        3.41        2.95      0.91 o
  -1   8  10       34.10       37.30      4.36 o
   0   8  10       13.05       12.26      1.12 o
  -1   9  10       93.48       82.86      5.11 o
  -1  10  10        7.65        7.03      1.50 o
  -1   1  11       45.02       47.16      2.08 o
   0   1  11        0.36        1.24      0.31 o
  -1   2  11       15.01       14.93      1.01 o
  -1   3  11       26.28       26.95      2.02 o
  -1   4  11        0.05        0.13      0.15 o
 
